# Supplementary material for: A Study on the Static Magnetic and Electromagnetic Properties of Silica-Coated Carbonyl Iron Powder after Heat Treatment for Improving Thermal Stability
Source: Materials (Basel). 2022 Mar 28;15(7):2499. doi: 10.3390/ma15072499 (PMC8999542; doi:10.3390/ma15072499)
Supplement: Supplementary file 1 [file materials-15-02499-s001.zip]

Archive with 1 entries (1 files):
- materials-1615251-supplementary.pdf
